# Supplementary material for: Follow-up of bowel endometriosis resections performed using the double circular stapler technique: A decade’s experience
Source: PLoS One. 2025 Apr 28;20(4):e0320138. doi: 10.1371/journal.pone.0320138 (PMC12036926; doi:10.1371/journal.pone.0320138)
Supplement: S1 Table — (XLSX) [file pone.0320138.s001.xlsx]

## Sheet: SUPLEMENTAR
Case	F-Up	Ethnicity	Men	Age	Height	BMI	Schooling	Smoking	Alcohol intake	Phys	Main conditions	Surgery	Right / Left	Other important structures also surgically treated (anterior compartment not included)	T-cat	T-int	QoLife	M-Dysuria	NM-Dysuria	Urgency	Intermitency	Feeling	Straining	Main complaint	M-Dysch	NM-Dysch	Dysm	DDysp	CLBPain	PPain	Hormones at follow-up	Previous surgery	Infert	Partner	G-P-A prior	V-C Prior	G-P-A F-Up	V-C F-Up	Surgeries F-Up	Pregnancy Prior	Pregnancy F-Up	QoLife	Cyclical changes	Cyclic bloating	Cyclic hematochezia	Laxatives	Duration	Incomplete	Period
I	1.4	caucasian	13	40 / 40	151	25.4 / 25.9	C / C	never / never	never / never	2022-03-03	no / no	Robot	1 / 0	nothing particularly noteworthy to report	1	2	medium / good	5 / n.a.	4 / 0	no / no	no / no	no / no	no / no	Pain	7 / n.a.	6 / 0	5 / n.a.	6 / n.a.	8 / n.a.	5 / 0	OP / ESI	no		yes / yes	2001-02-03	0 - 2	n.a.	n.a.	no	Naturally	n.a. (hysterec)	poor / poor	no / n.a.	no / n.a.	no / n.a.	yes / yes	NR / NR	yes / yes	>168 / >168
II	1.5	caucasian	12	38 / 38	167	28.3 / 29.4	PG / PG	never / never	never / never	4 / 0	DM+HBP / DM+HBP	Robot	3 / 1, 2, 3	pelvic floor musculature (left) + left hypogastric nerves	6	6	medium / poor	0 / n.a.	0 / 0	no / no	no / no	no / no	no / yes	Pain + Infertility	0 / n.a.	0 / 0	7 / n.a.	3 / 0	7 / n.a.	0 / 0	contCOC / contCOC	endo	yes	no / no	2000-01-01	0 - 1	n.a.	n.a.	no	ART	did not try	poor / good	diarrhea / n.a.	yes / n.a.	no / n.a.	no / no	2022-05-05	no / no	72 / 24
III	1.6	mixed	12	47 / 47	162	32.0 / 29.7	C / C	never / never	never / never	4 / 0	no / no	Lap	1, 2 / 1, 2	left ureter (extrinsic, without stenosis)	2	2	excelent / excelent	0 / n.a.	0 / 0	no / no	no / no	no / no	no / no	Pain	0 / n.a.	0 / 0	7 / n.a.	0 / n.a.	9 / n.a.	5 / 0	no / no	no		no / no	1 - 0 - 1	0 - 0	n.a.	n.a.	no	naturally	n.a. (hysterec)	good / good	diarrhea / n.a.	yes / n.a.	no / n.a.	no / no	2022-05-10	no / no	24 / 24
IV	2.5	caucasian	12	33 / 33	162	26.3 / 27.4	C / C	never / never	occasional / occasional	2022-03-03	no / no	Lap	0 / 2, 3	ureter bilaterally (extrinsic, without stenosis) + left hypogastric nerves	10	3	excelent / good	0 / 0	0 / 0	no / no	no / no	yes / no	yes / no	Pain	0 / 0	2022-04-05	2022-05-08	0 / 0	5 / 0	10 / 0	LRID / cycCOC	no		never / never	0 - 0 - 0	0 - 0	0 - 0 - 0	0 - 0	no	did not try	did not try	excelent / medium	no / no	yes / yes	no / no	yes / no	1940-04-01	no / yes	24 / 24
V	2.6	caucasian	16	34 / 34	167	19.4 / 19.4	PG / PG	never / never	occasional / occasional	2022-03-02	no / no	Robot	2, 3 / 2, 3	ureter bilaterally (extrinsic, without stenosis) + left sacral roots (decompression)	5	5	excelent / excelent	0 / 0	0 / 0	no / no	no / no	no / no	no / no	Pain	6 / 0	8 / 0	2022-06-09	0 / 0	0 / 0	8 / 0	no / no	no		yes / yes	0 - 0 - 0	0 - 0	0 - 0 - 0	0 - 0	no	did not try	did not try	terrible / good	constipation / diarrhea	yes / yes	no / no	no / no	2022-10-30	yes / yes	120 / 24
VI	4.0	mixed	10	40 / 40	163	25.9 / 24.8	PG / PG	never / never	occasional / occasional	3 / 0	Mig / no	Lap	2022-01-03	nothing particularly noteworthy to report	13	3	excelent / excelent	0 / 0	0 / 0	no / no	no / no	no / no	no / no	Imag	0 / n.a.	0 / 0	6 / n.a.	2022-08-08	6 / n.a.	2022-06-06	no / no	no		no / no	2001-01-02	0 - 1	0 - 0 - 0	0 - 0	no	naturally	n.a. (hysterec)	medium / good	diarrhea / n.a.	no / n.a.	no / n.a.	no / no	2022-05-05	yes / no	24 / 48
VII	7.4	african	12	47 / 47	157	27.6 / 25.6	C / C	never / never	never / never	2022-01-03	no / no	Lap	1 / 1, 2, 3	left ureter stenosis (nephrectomy) + right hypogastric nerves + left sacral roots (decompression)	20	2	excelent / poor	0 / n.a.	0 / 0	no / no	no / yes	yes / yes	no / yes	Pain	0 / n.a.	0 / 7	7 / n.a.	2022-03-10	8 / n.a.	5 / 0	OP / no	subtotal hysterec		yes / yes	2002-01-03	1 - 0	0 - 0 - 0	0 - 0	no	naturally	n.a. (hysterec)	poor / poor	constipation / n.a.	yes / n.a.	no / no	no / no	1930-05-01	no / yes	24 / 72
VIII	13.7	caucasian	13	34 / 35	172	29.8 / 30.4	C / C	never / never	occasional / occasional	2022-04-03	no / no	Robot	2022-01-01	hypogastric nerves bilaterally + left ureter (extrinsic, without stenosis)	1	5	excelent / good	0 / 0	0 / 0	no / no	no / no	no / no	no / no	Pain + Infertility	0 / 1	0 / 0	2022-04-08	0 / 1	0 / 0	0 / 2	no / contCOC	no	yes	yes / yes	0 - 0 - 0	0 - 0	0 - 0 - 0	0 - 0	no	failed	failed	good / good	no / no	yes / yes	yes / no	no / no	2022-10-05	no / no	24 / 24
IX	15.1	caucasian	13	36 / 38	168	31.9 / 31.3	PG / PG	never / never	occasional / occasional	0 / 4	no / no	Lap	1, 3 / 1, 2, 3	left ureter (extrinsic, without stenosis) + left obliterated umbilical artery	1	4	good / good	0 / 0	0 / 0	no / yes	no / yes	yes / yes	no / yes	Pain	9 / 0	0 / 0	9 / 0	8 / 0	8 / 0	9 / 0	cycCOC / no	no		yes / yes	0 - 0 - 0	0 - 0	1 - 0 - 0	0 - 0	no	did not try	naturally (pregnant)	medium / excelent	diarrhea / no	yes / yes	yes / no	no / no	2022-03-03	no / no	2022-12-12
X	15.4	african	14	37 / 38	158	22.8 / 20.4	PG / PG	never / never	never / never	0 / 0	no / no	Lap	1, 2, 3 / 1	pelvic floor (right) + left hypogastric nerves	7	5	good / good	0 / 0	0 / 0	no / no	no / no	no / no	no / no	Infertility	8 / 0	0 / 9	9 / 0	2 / 0	7 / 0	2022-09-07	no / no	no	yes	yes / yes	0 - 0 - 0	0 - 0	0 - 0 - 0	0 - 0	no	failed	failed	medium / medium	constipation / no	yes / no	no / no	no / no	2015-05-01	no / no	24 / 24
XI	16.1	caucasian	12	37 / 39	176	24.2 / 22.0	PG / PG	never / never	never / occasional	2022-02-04	no / no	Robot	1, 2, 3 / 2	right ureter (end-to-end anastomosis) + right lumbosacral trunk and hypogastric nerves (shaving)	1	5	medium / good	5 / n.a.	0 / 0	yes / no	no / no	yes / no	yes / yes	Pain	8 / n.a.	0 / 0	8 / n.a.	0 / 0	9 / n.a.	0 / 0	OP / contCOC	endo		never / never	0 - 0 - 0	0 - 0	0 - 0 - 0	0 - 0	no	did not try	did not try	terrible / good	diarrhea / n.a.	yes / n.a.	yes / no	no / no	2022-10-02	no / yes	48 / 48
XII	16.1	african	12	31 / 33	168	23.4 / 23.0	C / C	never / never	occasional / occasional	2022-04-03	no / no	Lap	1 / 0	right ureter (extrinsic, without stenosis)	1	3	excelent / excelent	0 / n.a.	0 / 0	no / no	no / no	no / yes	no / no	Pain	0 / n.a.	0 / 0	8 / n.a.	0 / 3	0 / 0	0 / 0	OP / contCOC	no		never / never	0 - 0 - 0	0 - 0	0 - 0 - 0	0 - 0	no	did not try	did not try	medium / excelent	diarrhea / n.a.	yes / n.a.	no / no	no / no	2022-02-05	no / no	24 / 24
XIII	16.6	caucasian	9	44 / 45	162	27.4 / 30.5	PG / PG	never / never	never / never	0 / 3	no / no	Lap	2, 3 / 0	right hypogastric/obturator nerves + right ureter (extrinsic, without stenosis) + pelvic floor (right)	4	4	medium / good	0 / n.a.	0 / 0	no / no	no / no	yes / yes	yes / no	Pain	10 / n.a.	0 / 0	10 / n.a.	0 / 0	10 / n.a.	9 / 0	no / no	uni oophorec		yes / yes	1 - 0 - 1	0 - 0	0 - 0 - 0	0 - 0	no	ectopic	did not try	medium / good	constipation / n.a.	yes / n.a.	no / no	no / no	2022-10-15	yes / no	2022-12-12
XIV	18.7	mixed	14	35 / 36	160	18.8 / 25.8	PG / PG	never / never	occasional / 1 year	3 / 0	no / no	Lap	2022-03-03	left hypogastric nerves + right ureter (extrinsic, without stenosis) + right uterine artery	1	3	good / excelent	0 / 0	0 / 0	no / no	yes / no	yes / no	yes / no	Pain	0 / 0	0 / 0	2022-03-07	2022-03-10	2022-03-08	5 / 0	OP / no	no		yes / yes	0 - 0 - 0	0 - 0	2000-01-01	0 - 1	no	did not try	naturally	poor / good	diarrhea / diarrhea	yes / yes	no / no	no / no	2022-10-15	yes / no	2022-12-12
XV	19.7	african	12	39 / 41	180	23.2 / 23.5	C / C	never / never	occasional / 1 year	0 / 0	no / AC	Robot	2, 3 / 1, 2	hypogastric nerves bilaterally + right ureter (extrinsic, without stenosis)	10	3	excelent / good	0 / 0	0 / 0	no / no	no / no	no / yes	no / yes	Infertility	2022-01-06	4 / 0	2022-03-10	7 / 0	2022-04-07	7 / 0	contCOC / no	endo (twice)	yes	yes / yes	2002-01-03	1 - 0	0 - 0 - 0	0 - 0	no	naturally	did not try	terrible / medium	diarrhea / diarrhea	yes / yes	no / no	no / no	2022-03-06	yes / yes	96 / 24
XVI	20.4	caucasian	13	36 / 38	158	22.4 / 23.2	PG / PG	never / never	occasional / occasional	2022-04-03	no / no	Lap	1, 2 / 0	right hypogastric nerves	10	5	good / good	0 / 0	0 / 0	no / no	no / yes	no / no	no / no	Imaging	5 / n.a.	0 / 0	5 / n.a.	0 / 0	5 / n.a.	0 / 0	cycCOC / contCOC	no	yes	yes / yes	2000-02-02	0 - 2	0 - 0 - 0	0 - 0	no	naturally	did not try	good / good	constipation / n.a.	yes / no	no / no	no / no	2022-02-02	no / no	24 / 24
XVII	20.9	caucasian	11	29 / 31	161	25.1 / 23.2	C / PG	yes / yes	occasional / occasional	2022-03-02	hypo / hypo	Lap	1, 2 / 1	hypogastric nerves bilaterally	2	4	good / good	0 / 0	0 / 0	no / no	no / no	no / no	no / no	Pain	8 / n.a.	0 / 0	10 / n.a.	8 / 0	9 / n.a.	7 / 0	contCOC / contCOC	no		no / yes	0 - 0 - 0	0 - 0	0 - 0 - 0	0 - 0	no	did not try	did not try	poor / excelent	diarrhea / n.a.	yes / no	no / no	no / no	2022-05-10	no / no	2024-08-01
XVIII	21.0	caucasian	11	33 / 35	159	35.6 / 32.44	HS / C	never / never	never / never	3 / 0	DM / DMi	Lap	2022-02-02	right hypogastric nerves	1	3	poor / good	0 / 0	0 / 0	yes / no	yes / no	yes / no	yes / no	Pain	5 / 0	7 / 0	8 / 0	0 / 0	8 / 0	0 / 0	contCOC / no	no		yes / yes	1 - 0 - 1	0 - 0	1 - 0 - 0	0 - 0	no	naturally	naturally (pregnant)	poor / good	diarrhea / no	yes / no	no / no	no / no	2022-02-15	no / no	96 / 24
XIX	21.4	caucasian	12	25 / 27	170	18.7 / 19.7	HS / HS	never / never	occasional / occasional	2022-06-01	no / no	Robot	0 / 0	nothing particularly noteworthy to report	2	5	terrible / excelent	0 / 0	0 / 0	yes / no	yes / no	yes / no	yes / no	Pain	7 / 0	6 / 0	2022-03-10	2022-02-09	2022-05-08	2022-02-08	contCOC / contCOC	no		never / never	0 - 0 - 0	0 - 0	0 - 0 - 0	0 - 0	no	did not try	did not try	terrible / good	diarrhea / no	yes / yes	no / no	no / no	2022-05-10	no / no	24 / 24
XX	21.8	caucasian	13	34 / 36	163	21.5 / 23.0	C / PG	past / past	occasional / occasional	0 / 0	no / no	Lap	2022-02-02	nothing particularly noteworthy to report	14	4	excelent / good	0 / 0	0 / 0	no / no	no / yes	no / yes	no / no	Pain + Infertility	0 / 0	0 / 0	2022-07-10	0 / 0	2022-07-07	0 / 0	no / no	no	yes	yes / yes	0 - 0 - 0	0 - 0	0 - 0 - 0	0 - 0	uni salpingec	failed	failed	good / medium	no / constipation	yes / yes	no / no	no / no	2022-10-05	no / yes	48 / 72
XXI	37.7	caucasian	13	38 / 41	154	27.0 / 26.1	C / C	past / past	occasional / occasional	3 / 0	no / no	Lap	0 / 0	nothing particularly noteworthy to report	9	4	good / good	8 / 0	8 / 0	no / no	no / no	no / no	no / no	Pain	0 / n.a.	0 / 0	10 / n.a.	2022-07-07	10 / n.a.	10 / 0	no / no	hysterec		yes / yes	2000-02-02	0 - 2	0 - 0 - 0	0 - 0	no	naturally	n.a. (hysterec)	medium / terrible	no / constipation	yes / yes	yes / no	no / yes	5 / NR	no / yes	48 / >168
XXII	38.2	caucasian	13	35 / 38	168	26.2226.22	PG / PG	never / never	never / never	0 / 0	no / no	Robot	1, 2, 3 / 0	right hypogastric nerves + right ureter stenosis (nephrectomy)	58	5	good / medium	0 / 0	0 / 0	no / yes	no / no	no / yes	no / no	Imag	2022-03-03	2022-02-02	0 / 0	2022-04-04	2022-06-01	0 / 0	cycCOC / no	no		yes / yes	2001-01-01	0 - 1	2000-01-01	0 - 1	tubal ligation	naturally	naturally	terrible / terrible	constipation / constipation	no / no	yes / yes	no / no	20 / 20	no / no	96 / 96
XXIII	43.8	caucasian	13	35 / 39	168	23.0 / 23.4	HS / HS	never / never	occasional / occasional	0 / 4	no / no	Lap	1 / 2, 3	left ureter (extrinsic, without stenosis)	15	3	poor / good	0 / 0	0 / 0	no / yes	no / no	no / no	no / no	Pain + Infertility	2022-02-10	2022-01-04	2022-01-10	2022-04-10	2022-01-01	2 / 0	no / contCOC	appendec	yes	yes / yes	1 - 0 - 1	0 - 0	0 - 0 - 0	0 - 0	no	naturally	failed	terrible / good	diarrhea / diarrhea	yes / yes	no / no	no / no	2022-02-10	no / no	96 / 48
XXIV	45.6	caucasian	12	31 / 35	176	23.6 / 26.8	C / C	never / never	never / never	0 / 0	no / Mig	Lap	1 / 1, 2	left ureter (extrinsic, without stenosis)	2	5	medium / medium	0 / 0	0 / 0	yes / yes	no / no	yes / no	yes / yes	Pain	0 / 0	0 / 0	n.a. / n.a.	2022-07-10	2022-06-10	2022-06-10	LRID / OP	uni oophorec		no / yes	0 - 0 - 0	0 - 0	0 - 0 - 0	0 - 0	no	failed	did not try	poor / poor	diarrhea / diarrhea	yes / yes	no / no	yes / yes	30 / 30	yes / yes	168 / 168
XXV	48.2	mixed	12	31 / 35	169	28.0 / 27.7	C / C	never / never	occasional / occasional	0 / 4	no / no	Lap	0 / 2, 3	pelvic floor musculature (left)	2	3	excelent / excelent	0 / 0	0 / 0	no / no	no / no	no / no	no / no	Pain + Infertility	7 / 0	0 / 0	2022-01-10	0 / 0	2 / 0	0 / 0	contCOC / no	no	yes	yes / yes	1 - 0 - 1	0 - 0	1 - 0 - 1	0 - 0	no	ART	naturally	terrible / good	diarrhea / no	yes / no	no / no	no / no	2022-05-30	yes / no	72 / 24
XXVI	66.1	caucasian	15	30 / 36	166	20.7 / 21.1	C / C	never / never	occasional / occasional	2 / 0	no / no	Lap	1, 2, 3 / 1, 2, 3	hypogastric nerves bilaterally + ureter bilaterally (extrinsic, without stenosis)	30	5	excelent / terrible	0 / 0	0 / 0	no / no	no / yes	no / no	no / yes	Imag	3 / 0	0 / 0	1 / 0	0 / 0	1 / 0	0 / 0	contCOC / no	no		never / never	0 - 0 - 0	0 - 0	0 - 0 - 0	0 - 0	no	did not try	did not try	poor / poor	diarrhea / constipation	yes / yes	no / no	no / no	2022-04-10	no / yes	1972-12-01
XXVII	67.1	african	12	37 / 42	170	27.7 / 23.9	C / C	never / never	occasional / occasional	0 / 5	no / HBP	Lap	2, 3 / 1, 2, 3	pelvic floor musculature (left) + hypogastric nerves bilaterally	1	5	good / medium	0 / n.a.	0 / 0	yes / no	no / no	no / yes	no / yes	Pain	10 / n.a.	10 / 0	10 / n.a.	0 / 0	10 / n.a.	6 / 0	OP / no	no		yes / yes	0 - 0 - 0	0 - 0	0 - 0 - 0	0 - 0	(#)	did not try	n.a. (hysterec)	terrible / good	constipation / n.a.	yes / n.a.	no / no	yes / no	2022-10-20	no / yes	2022-08-12
XXVIII	72.2	african	12	30 / 36	177	19.5 / 20.4	C / PG	never / never	occasional / occasional	0 / 0	no / no	Lap	0 / 1, 2	right hypogastric nerves	15	4	good / good	0 / n.a.	0 / 0	no / no	no / no	yes / no	yes / no	Pain	8 / n.a.	0 / 0	10 / n.a.	3 / 0	8 / n.a.	2022-03-03	contCOC / contCOC	no		never / yes	0 - 0 - 0	0 - 0	2000-01-01	1 - 0	no	did not try	naturally	medium / medium	diarrhea / n.a.	no / n.a.	no / n.a.	no / no	2022-10-20	no / yes	48 / 12
XXIX	73.2	caucasian	16	42 / 48	164	22.3 / 25.3	C / C	never / never	occasional / occasional	2022-04-05	no / no	Lap	2 / 0	right hypogastric nerves	2	6	excelent / excelent	0 / n.a.	0 / 0	no / no	no / no	no / no	no / no	P+Inf	6 / n.a.	0 / 0	0 / n.a.	7 / 0	8 / n.a.	0 / 0	no / LRID	no	yes	yes / yes	0 - 0 - 0	0 - 0	0 - 0 - 0	0 - 0	no	ART (4)	failed	good / good	constipation / n.a.	yes / n.a.	no / n.a.	no / no	2022-10-10	no / no	2024-08-01
XXX	76.3	caucasian	13	32 / 39	154	21.9 / 24.9	C / C	never / never	occasional / occasional	2022-03-05	hypo / hypo	Lap	0 / 2	nothing particularly noteworthy to report	3	5	excelent / excelent	0 / n.a.	0 / 0	no / no	no / no	no / no	no / no	Umbilical bleeding	0 / n.a.	0 / 0	7 / n.a.	0 / 0	7 / n.a.	0 / 0	cycCOC / OP	no		yes / yes	0 - 0 - 0	0 - 0	2000-01-01	0 - 1	no	did not try	naturally	good / medium	diarrhea / n.a.	yes / n.a.	no / no	no / no	2022-03-02	no / no	2022-12-24
XXXI	79.1	mixed	12	33 / 40	168	27.6 / 23.4	C / C	never / never	occasional / occasional	2022-03-04	hypo / hypo	Lap	0 / 0	nothing particularly noteworthy to report	1	2	good / good	0 / 0	0 / 0	no / yes	no / yes	no / yes	no / yes	Pain + Infertility	2022-06-08	6 / 0	2022-08-10	0 / 8	2022-09-09	2022-06-09	no / ESI	no	yes	yes / yes	0 - 0 - 0	0 - 0	2000-02-02	2 - 0	no	failed	naturally	medium / good	diarrhea / diarrhea	yes / yes	yes / no	no / no	2022-02-02	yes / yes	96 / 48
XXXII	82.7	mixed	15	38 / 45	165	17.3 / 20.2	C / C	never / never	occasional / occasional	0 / 0	no / HBP	Lap	1, 2, 3 / 1, 2, 3	pelvic floor musculature + hypogastric nerves bilaterally	21	6	excelent / excelent	0 / n.a.	0 / 0	no / no	no / no	yes / yes	no / no	Pain + Infertility	9 / n.a.	0 / 0	10 / n.a.	0 / 0	8 / n.a.	0 / 0	no / no	endo	yes	yes / yes	0 - 0 - 0	0 - 0	0 - 0 - 0	0 - 0	no	ART (2)	did not try	medium / medium	diarrhea / n.a.	yes / n.a.	no / n.a.	no / no	2022-10-15	no / yes	144 / 96
XXXIII	88.6	african	12	33 / 40	175	30.4 / 28.7	C / C	never / never	1 year / 1 year	5 / 0	HBP / HBP	Lap	data not found	data not found	1	12	good / poor	0 / n.a.	0 / 0	no / no	no / no	no / yes	no / no	Pain	0 / n.a.	0 / 0	0 / n.a.	0 / 4	0 / n.a.	0 / 3	contCOC / contCOC	no		yes / yes	2000-01-01	0 - 1	0 - 0 - 0	0 - 0	no	naturally	did not try	poor / medium	constipation / n.a.	yes / n.a.	no / no	yes / no	2022-06-03	no / no	72 / 12
XXXIV	94.1	african	12	31 / 38	160	27.3 / 32.4	C / C	never / never	occasional / occasional	0 / 0	no / no	Lap	2, 3 / 0	right hypogastric nerves	1	5	medium / medium	0 / 0	0 / 0	yes / no	no / no	no / yes	no / no	Pain + Infertility	7 / 0	4 / 0	2022-08-09	7 / 0	2022-06-09	2022-05-07	no / no	endo	yes	yes / yes	0 - 0 - 0	0 - 0	2 - 0 - 2	0 - 0	myomec + endo	failed	ART	terrible / medium	constipation / constipation	yes / yes	no / no	no / yes	2022-10-20	yes / yes	120 / 72
XXXV	96.1	mixed	11	41 / 49	165	33.1 / 25.7	HS / HS	never / never	never / never	0 / 7	no / no	Lap	1, 2 / 0	right hypogastric nerves	20	5	terrible / medium	8 / n.a.	5 / 0	no / no	no / yes	no / yes	no / yes	Pain	10 / n.a.	0 / 0	10 / n.a.	8 / 0	10 / n.a.	6 / 0	no / no	uni oophorec+hysterec		yes / yes	2000-01-01	0 - 1	0 - 0 - 0	0 - 0	no	naturally	n.a. (hysterec)	terrible / excelent	diarrhea / n.a.	yes / n.a.	yes / no	no / no	2022-03-01	yes / no	2024-06-01
XXXVI	100.4	mixed	13	27 / 36	160	26.2/ 27.3	C / C	never / never	never / never	0 / 0	no / no	Lap	1 / 1, 2, 3	pelvic floor musculature (left)	30	10	excelent / good	0 / 0	0 / 0	yes / no	no / yes	no / yes	no / yes	Pain + Infertility	0 / 0	0 / 0	8 / 0	0 / 0	8 / 0	5 / 0	cycCOCP / COCP	no	yes	yes / yes	0 - 0 - 0	0 - 0	0 - 0 - 0	0 - 0	no	failed	failed (ART)	excelent / excelent	no / no	yes / no	no / no	no / no	2022-05-05	no / no	24 / 24
XXXVII	104.9	mixed	9	32 / 41	163	24.1 / 22.6	C / C	never / never	occasional / occasional	3 / 0	no / no	Lap	2 / 1, 2, 3	pelvic floor musculature (left) + left hypogastric nerves	90	5	terrible / good	2022-03-10	2022-03-10	yes / yes	yes / yes	yes / yes	yes / yes	Pain	2022-06-10	2022-06-07	2022-08-10	2022-06-10	2022-07-10	2022-07-10	contCOC / no	no		never / yes	0 - 0 - 0	0 - 0	1 - 0 - 1	0 - 0	myomec + ecto	did not try	ectopic (1) + failed (ART)	terrible / poor	constipation / constipation	yes / yes	yes / no	yes / no	2022-10-15	yes / yes	144 / 24
XXXVIII	111.9	caucasian	13	40 / 50	163	22.2 / 23.7	C / C	never / never	occasional / occasional	2022-02-04	no / no	Lap	2, 3 / 2, 3	nothing particularly noteworthy to report	1	2	good / excelent	0 / n.a.	0 / 0	no / no	no / no	no / no	no / no	Pain	10 / n.a.	0 / 0	10 / n.a.	0 / 0	0 / n.a.	5 / 0	no / estradiol	endo		yes / yes	2000-02-02	0 - 2	0 - 0 - 0	0 - 0	hysterec + ooforec	ART (4); naturally (1)	n.a. (hysterec)	poor / medium	constipation / n.a.	yes / n.a.	no / no	no / no	2022-05-10	no / no	48 / 48
XXXIX	113.8	mixed	12	36 / 45	175	26.1 / 26.5	HS / PG	never / never	occasional / occasional	3 / 0	hypo+P / hypo+P	Lap	1, 2 / 0	nothing particularly noteworthy to report	1	10	terrible / good	0 / n.a.	0 / 0	yes / no	no / yes	no / yes	no / yes	Imag	2 / n.a.	0 / 0	6 / n.a.	0 / 2	4 / n.a.	0 / 0	contCOC / OP	no		yes / yes	0 - 0 - 0	0 - 0	0 - 0 - 0	0 - 0	no	did not try	did not try	poor / good	diarrhea / n.a.	yes / n.a.	no / n.a.	no / no	2022-10-10	no / no	48 / 24
XL	115.2	mixed	13	33 / 42	174	21.1 / 20.5	HS / HS	past / past	occasional / occasional	5 / 0	HBP / HBP	Lap	1 / 1, 2, 3	left hypogastric nerves + left ureter (with stenosis)	30	6	terrible / excelent	10 / n.a.	0 / 0	no / no	no / no	yes / no	no / no	Pain	4 / n.a.	0 / 0	8 / n.a.	2022-05-08	0 / n.a.	0 / 0	contCOC / OP	no		yes / yes	0 - 0 - 0	0 - 0	2001-01-02	0 - 1	no	did not try	naturally	excelent / excelent	diarrhea / n.a.	yes / n.a.	no / n.a.	no / no	2022-02-02	no / no	2022-12-08
XLI	116.3	caucasian	11	32 / 42	161	22.0 / 23.2	PG / PG	never / never	never / never	0 / 0	hypo / hypo+IR	Lap	0 / 2, 3	nothing particularly noteworthy to report	1	2	good / poor	0 / 0	0 / 0	no / no	no / no	no / yes	no / yes	Pain	0 / 0	0 / 0	2022-04-10	0 / 3	2022-04-09	2022-01-08	contCOC / no	no		yes / yes	0 - 0 - 0	0 - 0	2002-02-04	0 - 2	no	did not try	naturally	poor / good	diarrhea / diarrhea	yes / yes	no / no	no / no	2022-03-10	yes / no	48 / 24
XLII	123.6	caucasian	12	32 / 42	162	25.5 / 24.4	HS / HS	never / never	occasional / occasional	2022-05-02	no / DM	Lap	data not found	data not found	2	4	good / good	0 / n.a.	0 / 0	no / yes	no / no	no / no	no / no	Pain + Infertility	6 / n.a.	0 / 0	9 / n.a.	5 / 0	9 / n.a.	0 / 0	cycCOC / OP	no	yes	yes / yes	0 - 0 - 0	0 - 0	2000-01-01	0 - 1	no	failed	naturally	poor / poor	diarrhea / n.a.	yes / n.a.	no / no	no / no	2015-05-01	no / yes	24 / 48
XLIII	123.8	caucasian	12	35 / 45	158	27.6 / 25.6	C / C	never / never	occasional / 1 year	2022-03-04	no / DM	Lap	data not found	data not found	5	5	excelent / medium	0 / n.a.	0 / 0	no / yes	no / no	no / yes	no / no	Pain	8 / n.a.	0 / 0	8 / n.a.	2022-02-06	0 / n.a.	7 / 0	contCOC / OP	endo	yes	no / yes	0 - 0 - 0	0 - 0	2000-01-01	0 - 1	no	failed	ART	good / good	constipation / n.a.	yes / n.a.	yes / no	no / no	2022-05-03	no / no	24 / 24
[truncated: 1 more columns]
